# Supplementary material for: Does work passion benefit or hinder employee’s career commitment? The mediating role of work–family interface and the moderating role of autonomy support
Source: PLoS One. 2022 Jun 3;17(6):e0269298. doi: 10.1371/journal.pone.0269298 (PMC9165830; doi:10.1371/journal.pone.0269298)
Supplement: S2 File — (XLSX) [file pone.0269298.s003.xlsx]

## Sheet: S2 File_Dataset.
gender	age	tenure	position	HP1	HP2	HP3	HP4	HP5	HP6	OP1	OP2	OP3	OP4	OP5	OP6	AS1	AS2	AS3	AS4	AS5	AS6	WFC1	WFC2	WFC3	WFC4	WFC5	WFE1	WFE2	WFE3	WFE4	CC1	CC2	CC3	CC4	CC5	CC6	CC7	HP	OP	AS	WFC	WFE	CC
2	38	12	2	4	4	3	3	2	2	2	2	1	2	1	1	1	1	1	1	1	1	1	1	1	1	2	3	4	4	3	1	4	1	4	1	1	1	3	1.5	1	1.2	3.5	1.85714
2	45	10	1	4	4	4	4	4	4	4	4	2	4	4	4	5	5	5	5	5	5	3	3	3	3	2	4	4	6	4	3	2	1	4	2	2	3	4	3.66667	5	2.8	4.5	2.42857
2	38	15	2	6	5	5	5	6	5	3	3	3	4	2	3	2	2	2	2	2	2	3	3	3	3	4	4	4	6	3	4	4	2	1	1	1	4	5.33333	3	2	3.2	4.25	2.42857
2	31	2	2	6	6	6	6	7	7	5	4	4	5	5	5	4	4	6	5	5	5	5	6	6	6	5	5	5	5	5	3	4	2	3	3	3	3	6.33333	4.66667	4.83333	5.6	5	3
2	36	7	5	5	4	4	5	4	3	5	3	3	5	2	3	6	4	5	5	5	4	4	1	1	2	6	6	4	4	4	3	3	4	4	1	2	5	4.16667	3.5	4.83333	2.8	4.5	3.14286
2	67	43	5	7	7	7	7	7	7	4	4	4	6	6	6	4	4	4	5	5	5	4	4	4	3	4	4	5	5	5	4	4	4	5	5	5	5	7	5	4.5	3.8	4.75	4.57143
2	44	21	1	5	4	4	3	4	4	5	3	1	6	1	1	3	2	3	3	3	3	5	5	4	4	5	5	4	5	4	2	3	4	4	1	2	3	4	2.83333	2.83333	4.6	4.5	2.71429
2	46	19	1	3	5	4	5	6	6	5	5	6	6	4	4	3	3	3	4	4	5	3	3	3	3	3	5	5	6	5	4	4	4	5	4	4	4	4.83333	5	3.66667	3	5.25	4.14286
2	36	12	2	4	5	5	4	6	5	3	5	3	3	2	1	2	3	4	3	2	3	1	1	1	2	1	5	6	4	4	3	1	1	1	1	3	3	4.83333	2.83333	2.83333	1.2	4.75	1.85714
2	51	30	3	6	6	5	5	5	4	6	5	5	5	5	5	3	4	4	4	4	4	2	2	2	2	3	5	4	4	4	3	4	1	4	2	1	2	5.16667	5.16667	3.83333	2.2	4.25	2.42857
2	40	16	1	7	7	7	7	7	7	4	1	1	7	3	1	6	6	6	3	6	4	6	6	5	6	3	7	7	7	4	2	4	3	1	1	3	3	7	2.83333	5.16667	5.2	6.25	2.42857
2	38	20	1	2	2	4	5	2	4	2	1	1	5	5	5	4	6	6	3	6	4	2	1	1	1	2	6	3	5	4	4	4	4	4	2	3	5	3.16667	3.16667	4.83333	1.4	4.5	3.71429
2	61	40	1	6	6	6	6	6	6	3	4	4	4	5	4	4	4	4	5	5	4	5	5	5	5	6	5	4	5	4	4	5	5	3	3	4	4	6	4	4.33333	5.2	4.5	4
2	48	21	1	4	6	5	5	2	4	4	5	4	4	5	4	1	3	2	2	2	2	2	1	1	4	1	6	3	5	1	3	3	1	2	1	1	3	4.33333	4.33333	2	1.8	3.75	2
2	38	10	2	7	6	3	5	1	4	3	3	1	1	1	1	4	4	5	4	3	2	2	1	1	3	3	3	3	5	4	1	3	1	1	2	2	4	4.33333	1.66667	3.66667	2	3.75	2
2	37	13	2	6	6	6	6	4	5	3	3	1	4	1	1	2	2	5	1	5	3	2	2	1	2	2	6	4	6	4	3	4	3	4	2	3	4	5.5	2.16667	3	1.8	5	3.28571
1	28	2	1	1	2	2	2	5	5	7	3	2	7	4	2	2	4	3	2	1	2	7	6	6	6	6	6	3	6	5	1	2	1	1	1	1	2	2.83333	4.16667	2.33333	6.2	5	1.28571
1	47	20	3	2	2	4	4	4	5	4	5	5	6	3	3	4	4	4	4	4	4	3	5	3	4	5	3	4	5	2	2	4	2	3	3	3	3	3.5	4.33333	4	4	3.5	2.85714
2	52	16	3	4	4	4	3	3	4	4	4	4	4	3	3	4	4	4	4	4	4	3	3	3	3	4	4	5	5	4	4	4	3	4	3	3	3	3.66667	3.66667	4	3.2	4.5	3.42857
2	43	16	1	3	3	4	5	4	4	4	2	1	5	1	1	3	3	5	5	4	4	5	5	5	5	6	5	5	5	6	2	4	2	2	1	2	4	3.83333	2.33333	4	5.2	5.25	2.42857
2	56	30	5	4	4	4	5	2	6	5	4	1	6	3	3	1	1	1	1	1	1	2	2	2	1	1	4	5	6	3	5	5	3	5	5	4	5	4.16667	3.66667	1	1.6	4.5	4.57143
2	50	25	2	4	4	4	4	4	4	5	4	4	4	4	5	3	3	4	4	3	3	5	5	4	4	5	5	5	5	4	2	3	2	3	2	3	3	4	4.33333	3.33333	4.6	4.75	2.57143
2	47	23	2	6	6	6	6	5	6	4	3	5	5	3	3	3	2	4	4	4	3	1	2	1	2	2	6	6	6	7	2	3	3	3	2	2	4	5.83333	3.83333	3.33333	1.6	6.25	2.71429
2	61	33	1	6	6	5	6	6	4	3	3	2	3	2	4	4	4	4	3	4	4	4	4	3	3	3	3	4	4	4	5	1	3	3	2	3	5	5.5	2.83333	3.83333	3.4	3.75	3.14286
2	47	23	2	4	4	4	4	3	4	5	4	2	5	3	4	3	3	5	4	4	4	3	1	2	1	2	6	5	5	5	2	4	2	3	2	2	4	3.83333	3.83333	3.83333	1.8	5.25	2.71429
2	55	35	3	4	4	4	4	4	4	5	4	3	4	2	2	4	4	4	4	4	4	1	2	2	2	2	5	5	5	4	3	4	3	3	3	4	4	4	3.33333	4	1.8	4.75	3.42857
2	53	25	1	6	7	7	7	6	6	7	7	6	6	7	7	6	5	6	5	5	6	6	5	6	6	5	6	7	7	7	2	5	2	4	4	5	1	6.5	6.66667	5.5	5.6	6.75	3.28571
2	40	19	1	6	4	5	5	5	6	3	5	5	6	5	5	5	5	4	3	4	3	3	4	4	3	2	5	5	4	5	2	3	3	3	4	3	3	5.16667	4.83333	4	3.2	4.75	3
2	35	16	1	5	4	4	4	5	4	5	2	2	3	2	2	4	4	4	4	4	4	3	3	3	3	4	4	4	4	3	2	3	3	3	3	3	3	4.33333	2.66667	4	3.2	3.75	2.85714
2	51	28	1	7	7	7	7	7	7	4	3	1	5	1	1	6	5	6	5	7	5	1	1	1	1	1	6	6	6	6	5	2	5	2	4	5	5	7	2.5	5.66667	1	6	4
2	52	7	1	5	5	5	5	4	5	5	4	4	5	4	5	4	5	5	5	5	5	4	4	4	5	5	5	6	6	4	3	4	4	4	4	4	5	4.83333	4.5	4.83333	4.4	5.25	4
2	41	21	2	5	6	6	6	6	5	5	2	4	4	4	3	3	3	3	2	2	2	5	6	5	5	5	5	6	5	4	2	2	2	2	2	2	2	5.66667	3.66667	2.5	5.2	5	2
1	44	17	3	5	5	5	5	4	5	5	5	4	5	5	5	6	5	5	5	5	4	5	4	4	5	5	5	4	5	5	2	3	3	4	3	3	3	4.83333	4.83333	5	4.6	4.75	3
1	33	9	1	3	3	2	2	2	2	4	1	1	1	1	1	6	4	5	5	5	4	6	4	5	5	7	2	2	6	3	3	3	3	1	1	1	4	2.33333	1.5	4.83333	5.4	3.25	2.28571
2	58	18	3	3	3	3	4	4	4	3	3	3	3	4	4	3	4	4	4	4	3	5	4	5	4	5	5	5	5	5	4	5	4	2	2	3	4	3.5	3.33333	3.66667	4.6	5	3.42857
1	48	21	4	4	5	6	4	6	6	5	4	5	6	4	4	4	4	6	5	5	5	6	6	6	5	5	4	5	6	4	4	4	3	4	4	4	4	5.16667	4.66667	4.83333	5.6	4.75	3.85714
1	40	10	5	5	4	4	5	5	5	6	3	2	4	4	3	5	4	5	6	3	5	3	3	3	2	4	4	4	6	6	4	3	3	3	3	2	4	4.66667	3.66667	4.66667	3	5	3.14286
2	38	12	2	5	5	5	6	5	5	5	5	5	5	4	5	4	5	4	4	4	4	2	2	2	2	2	4	4	4	4	3	3	3	2	3	3	3	5.16667	4.83333	4.16667	2	4	2.85714
1	27	2	2	2	6	5	6	6	5	6	4	5	5	6	6	6	7	6	6	7	5	3	5	5	2	5	5	5	5	4	4	4	5	4	5	2	5	5	5.33333	6.16667	4	4.75	4.14286
2	37	5	1	5	4	5	4	5	4	5	4	4	4	5	6	4	5	5	4	5	4	2	1	2	2	3	2	4	3	2	3	4	4	5	3	3	5	4.5	4.66667	4.5	2	2.75	3.85714
2	28	6	1	5	4	5	5	3	6	5	4	5	4	6	5	4	6	6	5	4	6	6	7	7	6	6	3	6	6	4	2	3	2	1	2	1	2	4.66667	4.83333	5.16667	6.4	4.75	1.85714
2	28	4	1	4	4	5	4	4	3	4	3	4	5	4	3	5	4	3	4	4	4	5	4	4	5	4	5	4	5	4	3	3	4	3	2	3	3	4	3.83333	4	4.4	4.5	3
2	37	6	2	4	5	5	6	5	4	1	1	1	4	2	4	3	4	6	6	6	4	2	1	4	3	1	4	4	6	4	4	3	4	2	1	1	5	4.83333	2.16667	4.83333	2.2	4.5	2.85714
2	42	19	3	7	6	6	6	6	6	2	1	1	4	2	2	5	2	5	5	5	5	2	2	2	2	2	6	3	5	2	4	4	4	2	4	3	5	6.16667	2	4.5	2	4	3.71429
1	50	25	3	5	5	6	6	6	6	5	6	6	6	7	7	6	6	6	6	6	5	5	4	4	4	3	5	6	6	6	2	2	2	2	2	2	5	5.66667	6.16667	5.83333	4	5.75	2.42857
2	42	24	2	4	4	5	5	5	5	5	3	3	3	3	3	3	4	5	4	3	3	5	5	5	5	5	5	4	1	5	2	3	5	3	1	3	4	4.66667	3.33333	3.66667	5	3.75	3
2	61	36	3	6	6	6	6	6	6	5	5	5	6	6	6	6	6	6	6	6	6	6	6	6	5	7	6	6	6	5	5	4	4	5	4	4	4	6	5.5	6	6	5.75	4.28571
2	61	30	2	7	7	7	7	7	7	5	6	6	6	7	6	7	6	6	7	7	7	1	5	5	5	3	6	6	6	7	1	4	5	5	5	5	5	7	6	6.66667	3.8	6.25	4.28571
2	64	20	2	6	6	6	6	6	6	2	2	2	2	4	4	5	4	5	4	4	5	1	1	1	1	1	4	5	5	5	5	4	5	5	4	5	5	6	2.66667	4.5	1	4.75	4.71429
2	50	10	1	5	5	5	5	6	5	6	4	3	4	5	5	5	5	5	5	4	5	5	5	4	4	5	6	6	6	5	2	4	2	4	3	4	2	5.16667	4.5	4.83333	4.6	5.75	3
2	35	3	1	5	5	6	5	6	6	4	4	4	4	4	5	5	5	5	5	4	4	4	4	4	5	4	5	5	6	4	2	3	3	4	3	4	4	5.5	4.16667	4.66667	4.2	5	3.28571
2	39	20	1	4	4	4	4	4	4	2	2	2	2	2	2	4	4	4	4	4	4	1	1	1	1	2	3	4	4	4	5	3	4	4	3	3	4	4	2	4	1.2	3.75	3.71429
2	34	10	1	5	5	5	4	5	5	1	1	1	1	1	1	3	3	2	2	4	1	1	5	5	1	1	2	1	1	1	2	4	2	1	1	1	4	4.83333	1	2.5	2.6	1.25	2.14286
2	32	1	1	4	4	3	5	5	4	3	2	3	3	3	3	3	3	2	4	4	4	3	3	3	3	2	4	2	2	2	3	2	2	1	1	2	3	4.16667	2.83333	3.33333	2.8	2.5	2
2	38	17	5	4	4	4	4	4	5	5	5	3	3	4	4	4	5	5	5	4	5	2	2	3	3	2	4	4	5	4	4	3	4	4	2	4	4	4.16667	4	4.66667	2.4	4.25	3.57143
2	41	17	3	4	5	5	4	5	5	5	2	2	5	2	2	2	2	2	1	4	2	5	5	5	4	5	3	3	6	1	5	5	4	4	3	2	3	4.66667	3	2.16667	4.8	3.25	3.71429
1	28	3	1	3	5	4	4	3	5	6	4	3	4	5	6	6	5	4	5	5	5	5	4	4	5	4	5	4	5	5	4	3	2	3	4	4	3	4	4.66667	5	4.4	4.75	3.28571
1	68	9	4	6	6	5	6	6	6	4	3	3	6	6	4	6	6	6	4	4	4	3	3	2	2	3	6	5	6	3	5	4	4	5	4	3	5	5.83333	4.33333	5	2.6	5	4.28571
2	47	25	2	4	4	6	5	6	6	7	6	5	7	6	6	5	7	7	6	6	5	2	2	2	3	3	5	7	7	5	4	4	4	4	4	4	4	5.16667	6.16667	6	2.4	6	4
1	59	31	3	5	4	5	5	5	5	4	4	3	4	3	3	5	4	4	4	4	3	5	3	3	3	3	4	4	5	5	2	3	2	2	2	2	3	4.83333	3.5	4	3.4	4.5	2.28571
2	49	28	2	6	5	5	6	6	6	4	4	5	3	3	6	4	4	5	5	3	5	3	3	4	3	5	5	5	5	5	2	3	2	3	3	2	3	5.66667	4.16667	4.33333	3.6	5	2.57143
1	39	10	1	7	7	7	7	7	7	3	2	3	2	2	2	5	6	6	5	6	3	3	3	2	2	2	4	6	6	4	4	4	4	5	4	4	4	7	2.33333	5.16667	2.4	5	4.14286
1	53	30	4	5	5	6	4	5	5	6	5	4	5	5	5	2	2	2	1	2	2	5	5	5	6	5	4	4	5	4	2	3	3	3	4	4	3	5	5	1.83333	5.2	4.25	3.14286
2	45	17	3	6	6	7	6	6	6	7	7	7	6	7	7	4	5	4	5	5	5	2	1	1	1	4	6	6	7	6	1	5	3	3	3	3	4	6.16667	6.83333	4.66667	1.8	6.25	3.14286
1	39	11	2	4	4	4	4	3	4	2	2	2	3	2	3	4	3	4	3	4	3	2	2	3	2	5	6	5	6	5	4	4	3	4	2	3	4	3.83333	2.33333	3.5	2.8	5.5	3.42857
1	53	27	3	5	6	6	6	5	3	5	2	4	5	4	3	6	6	6	5	7	6	2	3	2	4	6	7	7	7	4	1	5	5	2	4	3	5	5.16667	3.83333	6	3.4	6.25	3.57143
2	52	30	1	4	3	4	4	5	5	4	3	2	4	2	1	2	1	2	1	1	2	4	3	3	2	3	5	4	4	6	2	2	1	3	2	2	2	4.16667	2.66667	1.5	3	4.75	2
1	38	8	2	3	4	5	7	4	5	7	4	4	4	4	4	4	4	4	4	7	5	5	7	4	4	4	7	7	7	4	1	3	2	4	4	5	4	4.66667	4.5	4.66667	4.8	6.25	3.28571
1	44	20	3	5	3	5	4	5	3	6	2	1	5	5	3	2	5	5	5	5	2	3	2	3	5	4	4	3	7	5	2	2	1	1	1	2	2	4.16667	3.66667	4	3.4	4.75	1.57143
2	54	34	2	6	6	6	7	6	6	2	4	3	4	5	5	5	4	4	4	4	3	1	1	1	1	1	7	7	7	4	5	1	3	4	1	4	4	6.16667	3.83333	4	1	6.25	3.14286
1	63	44	3	4	4	5	5	5	4	3	3	3	5	4	4	4	4	4	4	3	4	3	3	3	3	4	5	5	5	5	4	4	4	4	4	3	4	4.5	3.66667	3.83333	3.2	5	3.85714
2	45	10	1	5	4	4	4	5	5	3	2	1	3	2	6	3	3	2	4	5	4	3	3	3	2	2	5	5	5	2	2	3	3	4	2	1	3	4.5	2.83333	3.5	2.6	4.25	2.57143
2	56	15	3	5	5	6	5	6	5	5	3	4	5	3	5	6	5	6	6	5	5	5	5	4	4	5	5	5	5	5	4	4	4	3	4	4	4	5.33333	4.16667	5.5	4.6	5	3.85714
1	24	4	1	3	3	2	2	4	3	5	2	3	4	4	3	3	2	3	3	3	4	4	4	4	4	5	4	4	4	5	2	3	1	3	2	2	3	2.83333	3.5	3	4.2	4.25	2.28571
1	42	16	3	4	4	5	6	3	5	4	4	3	5	5	4	6	5	6	4	2	4	5	4	3	4	5	4	4	5	3	2	3	2	2	3	3	4	4.5	4.16667	4.5	4.2	4	2.71429
1	57	29	1	2	2	5	2	3	3	5	5	3	4	5	5	3	3	4	5	4	4	5	4	4	4	4	4	4	4	4	5	3	3	3	3	4	4	2.83333	4.5	3.83333	4.2	4	3.57143
1	43	19	4	5	5	7	4	6	6	7	6	4	5	4	4	6	5	5	5	6	6	6	4	3	4	4	5	5	7	6	3	4	3	3	3	3	4	5.5	5	5.5	4.2	5.75	3.28571
2	58	23	3	6	6	6	7	5	6	3	3	3	3	5	4	6	6	6	6	4	5	2	2	2	3	3	5	6	6	4	4	2	4	2	2	2	4	6	3.5	5.5	2.4	5.25	2.85714
1	36	4	1	6	6	5	6	6	6	2	1	1	1	1	1	5	5	5	5	5	5	1	1	1	1	1	6	6	7	4	5	5	5	5	3	3	5	5.83333	1.16667	5	1	5.75	4.42857
1	35	10	5	3	3	3	3	2	3	5	2	2	4	1	2	5	5	6	5	5	5	6	5	5	5	5	4	4	4	1	2	4	2	1	3	1	3	2.83333	2.66667	5.16667	5.2	3.25	2.28571
2	55	11	1	6	6	6	6	6	6	3	3	2	6	6	6	6	6	6	4	5	6	2	2	1	1	4	7	7	7	3	4	4	3	5	3	3	5	6	4.33333	5.5	2	6	3.85714
2	32	9	2	6	5	5	6	6	6	4	2	1	4	2	3	6	6	6	6	5	5	1	1	1	2	2	6	4	6	4	4	4	4	3	3	4	5	5.66667	2.66667	5.66667	1.4	5	3.85714
2	47	27	1	4	5	5	5	4	5	4	3	3	4	4	4	5	6	6	6	6	6	2	4	3	2	2	7	5	6	6	3	4	3	4	3	4	3	4.66667	3.66667	5.83333	2.6	6	3.42857
2	39	17	2	4	4	4	4	3	3	4	2	1	2	4	4	4	5	4	4	4	5	1	1	1	1	1	4	4	6	4	3	4	2	3	3	3	3	3.66667	2.83333	4.33333	1	4.5	3
1	41	13	3	5	4	5	5	6	5	4	2	2	4	1	1	6	4	5	4	6	5	4	3	3	3	2	5	5	6	5	4	4	4	4	3	3	5	5	2.33333	5	3	5.25	3.85714
1	52	30	2	4	4	5	6	6	6	5	3	5	6	3	4	2	3	4	2	4	4	6	7	7	6	6	2	2	5	5	2	3	1	3	1	3	2	5.16667	4.33333	3.16667	6.4	3.5	2.14286
1	43	15	4	5	5	6	5	6	5	6	5	6	6	4	5	5	5	6	6	5	5	5	5	5	3	5	4	4	6	5	4	4	3	4	3	4	4	5.33333	5.33333	5.33333	4.6	4.75	3.71429
1	52	28	4	3	3	3	3	4	4	5	4	3	3	3	4	3	4	4	4	5	4	4	4	3	3	4	4	3	4	3	5	4	2	4	2	2	3	3.33333	3.66667	4	3.6	3.5	3.14286
2	29	4	2	5	5	3	4	3	2	5	2	1	6	2	1	2	2	4	2	2	2	5	5	3	4	3	2	3	3	4	4	3	2	3	1	4	2	3.66667	2.83333	2.33333	4	3	2.71429
1	47	18	4	6	6	7	5	6	6	5	6	3	4	3	5	6	5	6	6	6	6	5	6	6	5	5	5	6	6	3	4	4	1	4	3	2	4	6	4.33333	5.83333	5.4	5	3.14286
1	31	4	2	4	4	4	4	5	4	5	3	2	4	3	3	4	4	5	5	5	5	4	4	3	4	4	4	4	5	5	2	4	3	3	2	3	4	4.16667	3.33333	4.66667	3.8	4.5	3
2	59	32	1	4	4	4	5	5	5	3	3	3	3	4	5	1	1	2	1	2	2	3	3	3	3	2	2	3	3	3	2	4	3	2	4	2	3	4.5	3.5	1.5	2.8	2.75	2.85714
2	51	10	1	6	6	6	6	6	6	6	4	4	4	4	4	6	6	6	6	6	6	3	3	3	2	3	6	6	6	6	2	3	4	2	2	4	3	6	4.33333	6	2.8	6	2.85714
2	31	6	2	5	5	6	6	6	5	5	4	5	7	3	6	5	5	6	3	5	6	3	3	1	2	3	4	5	4	3	3	4	3	4	3	3	4	5.5	5	5	2.4	4	3.42857
2	44	20	4	6	6	3	4	3	6	7	4	1	6	3	7	1	1	1	1	1	1	6	6	6	7	6	4	5	7	5	1	5	1	4	2	1	3	4.66667	4.66667	1	6.2	5.25	2.42857
2	44	20	2	4	4	4	4	4	4	4	4	4	4	4	5	5	5	5	5	5	5	5	4	5	4	4	4	4	4	5	3	2	4	3	2	3	4	4	4.16667	5	4.4	4.25	3
2	58	35	2	5	5	5	6	5	6	5	5	4	6	4	5	4	5	6	6	6	6	4	2	3	3	3	4	4	4	5	3	4	3	4	3	4	3	5.33333	4.83333	5.5	3	4.25	3.42857
2	54	33	3	5	5	5	5	5	5	3	4	4	6	3	4	4	4	5	4	5	4	5	4	4	4	4	3	4	4	4	3	3	2	3	3	3	3	5	4	4.33333	4.2	3.75	2.85714
2	30	8	2	1	1	1	3	4	2	6	3	1	6	1	4	2	1	6	3	1	2	6	5	4	7	7	1	1	1	1	1	3	1	5	1	1	3	2	3.5	2.5	5.8	1	2.14286
2	34	13	2	4	5	5	5	4	4	5	4	3	4	4	2	4	3	4	3	4	3	5	5	4	5	6	5	4	3	4	3	4	2	3	3	3	3	4.5	3.66667	3.5	5	4	3
1	25	5	1	6	6	6	5	6	4	5	3	5	6	4	3	4	3	4	5	5	5	2	1	2	2	2	5	6	5	6	2	4	3	5	3	4	4	5.5	4.33333	4.33333	1.8	5.5	3.57143
1	28	5	1	4	4	4	4	4	4	4	3	4	3	4	4	2	2	4	2	2	2	5	4	5	5	5	5	5	5	6	3	4	2	2	2	2	3	4	3.66667	2.33333	4.8	5.25	2.57143
1	28	6	1	4	3	2	4	3	4	3	2	1	2	2	1	3	2	1	1	2	1	4	3	3	3	4	4	4	4	1	3	4	2	4	2	3	3	3.33333	1.83333	1.66667	3.4	3.25	3
2	28	2	1	6	6	4	4	6	4	3	1	1	1	1	1	5	5	5	4	4	5	1	1	1	1	1	3	5	5	4	4	3	3	1	1	2	4	5	1.33333	4.66667	1	4.25	2.57143
1	26	5	1	6	6	5	6	6	6	1	1	1	1	1	1	6	3	6	6	6	6	1	1	1	1	4	5	5	5	1	5	5	5	4	2	4	5	5.83333	1	5.5	1.6	4	4.28571
1	28	1	5	6	5	4	3	3	3	3	3	3	3	3	3	6	5	6	5	5	5	2	2	1	2	1	4	3	5	3	3	4	2	2	1	2	3	4	3	5.33333	1.6	3.75	2.42857
1	27	4	1	3	2	2	2	1	2	2	3	1	2	1	1	2	2	2	2	3	2	4	3	5	4	4	3	5	4	4	2	2	3	3	1	2	3	2	1.66667	2.16667	4	4	2.28571
2	25	2	1	2	1	4	1	4	4	2	1	3	5	1	1	5	5	5	6	6	5	5	5	4	5	5	2	4	6	1	4	4	3	5	3	3	4	2.66667	2.16667	5.33333	4.8	3.25	3.71429
2	27	4	2	5	5	4	5	6	4	4	3	3	5	3	4	5	3	4	5	5	4	6	5	4	3	4	5	4	5	3	3	4	3	2	4	3	4	4.83333	3.66667	4.33333	4.4	4.25	3.28571
2	55	31	3	6	6	7	6	5	6	7	4	3	6	3	3	3	5	5	3	3	2	5	5	5	5	5	3	3	5	5	3	4	1	2	2	2	4	6	4.33333	3.5	5	4	2.57143
1	58	29	2	6	6	6	6	5	5	1	1	6	3	6	6	1	6	3	4	4	4	1	1	1	1	1	7	7	7	6	5	5	5	5	5	5	5	5.66667	3.83333	3.66667	1	6.75	5
1	33	1	1	4	4	4	4	3	4	3	1	1	3	3	4	4	4	5	5	4	4	2	2	2	3	4	5	5	6	5	4	2	2	4	2	2	3	3.83333	2.5	4.33333	2.6	5.25	2.71429
1	44	17	3	5	5	5	5	4	5	2	5	4	4	5	5	6	5	5	6	6	5	5	5	5	6	5	6	5	5	4	2	3	2	4	2	3	4	4.83333	4.16667	5.5	5.2	5	2.85714
2	43	17	1	4	4	4	4	4	4	4	3	4	4	3	4	3	3	4	3	3	3	4	4	4	4	5	6	6	6	6	3	3	3	4	3	3	4	4	3.66667	3.16667	4.2	6	3.28571
1	48	20	3	4	4	4	4	5	5	3	3	3	5	3	3	4	4	4	5	5	5	5	3	3	3	5	3	4	5	3	2	3	2	2	2	2	3	4.33333	3.33333	4.5	3.8	3.75	2.28571
2	29	3	2	5	5	6	5	7	5	5	7	6	6	7	7	6	5	6	3	5	6	3	2	2	3	1	5	7	6	6	2	5	5	4	5	5	5	5.5	6.33333	5.16667	2.2	6	4.42857
1	28	3	5	4	4	4	4	5	3	5	4	3	5	3	4	4	3	4	3	4	3	5	3	2	2	5	5	4	6	2	2	4	2	4	1	2	3	4	4	3.5	3.4	4.25	2.57143
2	25	4	2	3	4	5	6	5	4	7	6	5	6	4	4	6	6	5	5	5	6	5	5	3	4	5	5	5	6	6	4	4	4	4	3	3	3	4.5	5.33333	5.5	4.4	5.5	3.57143
2	28	4	1	4	4	5	4	5	4	4	3	3	4	4	4	5	4	4	4	5	4	3	3	3	5	4	4	4	4	4	3	3	2	2	2	3	3	4.33333	3.66667	4.33333	3.6	4	2.57143
2	26	1	1	3	4	6	5	5	5	6	4	5	6	5	6	3	5	6	6	5	4	1	1	1	5	5	4	5	6	1	4	4	3	5	1	1	4	4.66667	5.33333	4.83333	2.6	4	3.14286
2	26	2	1	5	5	4	4	5	5	6	3	3	6	1	3	5	5	5	4	4	4	1	1	1	3	1	5	6	5	4	2	3	3	3	1	3	3	4.66667	3.66667	4.5	1.4	5	2.57143
1	28	1	2	5	5	6	6	7	6	3	4	3	5	5	4	5	5	5	5	6	5	1	1	1	1	2	3	3	5	3	2	5	4	4	3	2	4	5.83333	4	5.16667	1.2	3.5	3.42857
2	27	6	1	4	3	3	3	3	3	2	2	2	2	2	2	3	3	3	2	2	2	3	3	3	3	3	3	3	4	3	2	2	2	2	2	2	3	3.16667	2	2.5	3	3.25	2.14286
2	28	5	2	5	4	3	3	3	4	5	5	2	2	2	2	4	3	4	2	4	4	3	5	5	6	4	3	4	3	4	2	3	2	1	2	3	2	3.66667	3	3.5	4.6	3.5	2.14286
1	49	23	5	3	4	5	4	6	4	5	3	3	3	2	2	4	3	3	3	3	3	5	5	5	4	5	6	4	6	6	2	3	1	4	2	3	2	4.33333	3	3.16667	4.8	5.5	2.42857
2	56	37	3	4	4	6	4	4	6	4	4	4	6	4	4	2	2	2	2	2	2	4	3	4	4	5	4	5	5	5	4	4	4	4	3	4	4	4.66667	4.33333	2	4	4.75	3.85714
1	49	25	4	6	6	5	6	4	6	6	5	6	5	6	6	4	4	5	5	6	4	4	3	3	5	5	5	5	4	4	4	4	3	4	4	2	3	5.5	5.66667	4.66667	4	4.5	3.42857
1	54	36	4	6	6	6	5	6	6	6	6	6	6	6	6	6	6	5	6	6	6	6	6	5	6	5	6	7	6	7	4	4	2	3	4	4	4	5.83333	6	5.83333	5.6	6.5	3.57143
1	48	24	3	6	6	7	6	6	7	2	4	4	6	4	4	4	4	5	4	5	4	2	2	1	1	4	4	4	6	4	2	3	4	4	3	4	5	6.33333	4	4.33333	2	4.5	3.57143
2	52	2	2	4	4	4	4	3	4	4	2	4	5	4	5	3	3	4	3	2	2	5	4	4	4	4	5	5	5	4	3	3	3	3	3	2	3	3.83333	4	2.83333	4.2	4.75	2.85714
1	53	33	2	5	3	5	6	6	7	5	3	4	4	3	3	3	5	3	4	3	5	1	2	1	1	1	6	7	7	6	4	5	1	2	2	4	4	5.33333	3.66667	3.83333	1.2	6.5	3.14286
2	26	2	1	4	4	4	4	3	3	5	2	1	5	5	3	4	3	3	4	4	4	2	2	2	5	5	5	4	5	5	3	4	3	1	2	2	4	3.66667	3.5	3.66667	3.2	4.75	2.71429
2	35	10	1	4	4	4	4	4	4	5	4	4	4	3	4	5	5	5	5	5	4	5	5	5	5	5	4	4	4	4	2	3	2	2	2	3	3	4	4	4.83333	5	4	2.42857
2	33	10	2	4	5	5	4	5	4	3	2	2	6	4	4	4	4	4	4	5	4	4	3	4	4	4	4	5	6	3	2	4	3	3	3	3	4	4.5	3.5	4.16667	3.8	4.5	3.14286
2	28	4	2	5	5	4	5	5	6	5	4	3	5	3	5	4	3	6	4	6	6	4	3	4	4	2	3	2	4	3	2	3	1	2	1	2	2	5	4.16667	4.83333	3.4	3	1.85714
2	48	11	3	4	4	4	4	4	4	3	4	4	4	4	4	3	4	4	4	4	4	3	3	2	2	2	5	4	4	4	3	3	3	3	3	3	5	4	3.83333	3.83333	2.4	4.25	3.28571
2	50	15	1	6	5	7	7	5	6	3	1	1	1	3	1	5	5	6	4	6	6	1	1	1	1	1	6	7	7	7	4	5	4	3	3	3	5	6	1.66667	5.33333	1	6.75	3.85714
1	28	3	1	5	3	2	2	2	2	2	2	1	3	1	2	3	4	4	3	3	3	2	1	1	2	3	2	1	5	6	4	2	4	1	1	1	5	2.66667	1.83333	3.33333	1.8	3.5	2.57143
1	27	2	1	3	3	5	4	6	4	5	4	2	6	1	3	5	5	5	6	4	6	4	4	2	3	3	4	3	5	2	4	4	4	3	3	2	5	4.16667	3.5	5.16667	3.2	3.5	3.57143
2	31	11	1	4	3	2	4	4	3	6	1	1	1	1	1	3	2	5	3	5	3	6	3	7	5	7	3	3	3	2	1	3	4	1	2	4	4	3.33333	1.83333	3.5	5.6	2.75	2.71429
1	49	20	4	5	3	3	4	5	4	3	3	4	4	3	3	1	1	2	1	2	2	3	3	3	4	3	5	5	5	3	4	4	4	4	4	4	3	4	3.33333	1.5	3.2	4.5	3.85714
1	25	1	1	5	5	4	6	5	5	6	6	4	5	3	4	3	3	4	4	3	3	5	4	4	4	5	2	2	3	4	1	3	2	2	2	2	2	5	4.66667	3.33333	4.4	2.75	2
1	36	10	2	4	4	4	3	3	2	4	4	2	2	2	2	2	2	2	2	2	2	5	4	5	4	4	5	4	5	4	2	3	3	4	3	3	3	3.33333	2.66667	2	4.4	4.5	3
2	36	11	2	6	6	4	5	6	4	3	2	3	4	2	2	5	5	5	5	5	5	2	2	2	5	2	2	2	6	3	2	4	3	3	2	3	4	5.16667	2.66667	5	2.6	3.25	3
2	27	1	1	4	2	3	3	1	3	2	1	1	4	1	1	3	2	5	4	4	4	2	1	1	1	2	3	3	3	4	3	4	5	1	1	3	4	2.66667	1.66667	3.66667	1.4	3.25	3
1	36	8	2	4	4	3	6	3	5	5	3	7	7	2	6	5	6	5	4	3	2	2	4	5	2	3	1	5	3	3	1	5	4	4	2	1	3	4.16667	5	4.16667	3.2	3	2.85714
1	56	30	4	4	3	5	4	5	3	5	4	3	4	4	4	4	4	4	4	3	3	6	6	6	6	6	4	4	5	4	2	2	1	3	1	1	3	4	4	3.66667	6	4.25	1.85714
2	38	5	2	4	4	5	4	5	4	3	3	2	4	2	4	6	6	6	6	6	6	3	3	3	2	2	6	4	4	3	4	4	4	4	4	1	4	4.33333	3	6	2.6	4.25	3.57143
1	53	25	1	5	5	4	5	5	6	4	4	4	4	5	5	2	1	2	2	3	3	3	4	3	5	5	4	5	5	5	3	4	4	4	4	3	4	5	4.33333	2.16667	4	4.75	3.71429
1	64	36	4	6	6	7	6	7	7	3	4	3	5	6	5	7	7	7	7	6	6	4	3	3	3	3	6	6	6	6	2	4	2	4	4	4	2	6.5	4.33333	6.66667	3.2	6	3.14286
1	55	21	4	4	5	5	7	7	7	7	6	6	7	7	7	5	6	7	7	7	7	6	6	7	6	5	2	4	4	4	5	5	5	5	5	5	5	5.83333	6.66667	6.5	6	3.5	5
1	46	8	1	4	2	1	4	3	1	5	1	1	2	1	1	2	2	4	5	5	4	2	4	2	1	5	6	3	4	1	3	4	1	1	1	1	3	2.5	1.83333	3.66667	2.8	3.5	2
1	42	15	1	1	1	1	2	2	1	6	4	1	7	2	1	1	2	3	4	3	3	7	7	7	7	7	1	1	5	1	2	3	1	1	1	1	2	1.33333	3.5	2.66667	7	2	1.57143
1	57	33	4	6	5	6	5	7	6	5	4	4	5	3	3	4	4	4	4	4	4	3	3	3	3	4	4	4	5	3	4	2	3	3	4	3	4	5.83333	4	4	3.2	4	3.28571
2	49	11	1	5	5	5	6	6	5	2	1	1	5	4	4	5	6	6	5	6	6	3	3	3	3	4	5	5	4	5	4	4	5	3	4	4	4	5.33333	2.83333	5.66667	3.2	4.75	4
1	44	11	2	7	5	5	4	4	5	4	4	2	4	1	2	2	3	5	2	5	3	1	1	1	1	3	5	6	7	5	3	3	4	4	4	3	5	5	2.83333	3.33333	1.4	5.75	3.71429
2	37	14	3	5	6	5	6	6	6	5	6	6	5	6	6	5	6	5	6	6	5	4	3	2	3	2	3	4	5	5	2	4	5	4	4	4	5	5.66667	5.66667	5.5	2.8	4.25	4
1	53	25	4	5	5	5	5	5	5	3	3	3	4	3	3	4	4	4	4	4	4	3	3	3	3	3	5	5	5	3	4	4	3	4	3	3	3	5	3.16667	4	3	4.5	3.42857
1	38	10	4	6	7	6	7	7	7	6	6	7	6	4	6	6	4	5	6	6	5	7	7	7	7	6	4	5	7	4	2	3	2	1	1	1	1	6.66667	5.83333	5.33333	6.8	5	1.57143
2	56	15	1	5	4	5	5	5	4	4	4	4	5	4	4	4	5	5	4	5	4	3	3	3	4	3	4	5	5	5	4	4	2	5	4	3	3	4.66667	4.16667	4.5	3.2	4.75	3.57143
1	54	23	4	4	4	6	6	6	6	2	4	4	4	3	3	6	6	6	6	6	6	3	3	3	2	4	6	6	6	4	3	4	4	4	3	3	5	5.33333	3.33333	6	3	5.5	3.71429
1	39	15	3	3	3	4	3	4	3	5	1	2	5	2	2	5	5	6	4	4	4	5	6	5	5	5	5	4	6	5	2	3	1	2	1	1	2	3.33333	2.83333	4.66667	5.2	5	1.71429
1	48	22	4	6	6	5	5	4	5	4	3	2	3	3	4	4	4	5	5	6	6	3	4	3	3	4	6	5	4	5	4	4	5	4	4	4	5	5.16667	3.16667	5	3.4	5	4.28571
2	37	13	1	4	4	5	5	5	5	5	4	4	5	4	4	4	4	4	3	4	4	5	5	4	4	4	4	4	4	4	3	4	3	3	2	3	4	4.66667	4.33333	3.83333	4.4	4	3.14286
1	62	43	1	5	4	5	6	6	5	3	5	5	5	5	6	2	4	4	4	4	5	3	3	3	3	4	5	5	6	4	3	4	4	4	4	3	4	5.16667	4.83333	3.83333	3.2	5	3.71429
1	55	20	3	5	5	5	6	6	6	5	5	4	5	4	6	4	5	6	5	5	5	6	6	5	5	6	4	5	4	4	1	5	3	3	5	4	5	5.5	4.83333	5	5.6	4.25	3.71429
1	41	14	2	3	3	4	4	4	4	3	3	2	3	2	2	4	4	4	4	4	5	2	2	2	2	5	6	5	5	6	4	4	2	4	2	1	3	3.66667	2.5	4.16667	2.6	5.5	2.85714
1	58	15	4	5	4	5	5	5	5	2	2	4	5	4	4	2	1	4	1	3	3	1	1	1	1	1	3	4	5	4	3	4	4	4	4	4	5	4.83333	3.5	2.33333	1	4	4
1	34	6	2	4	4	5	5	6	5	3	4	3	2	2	4	3	4	5	4	4	4	3	2	2	3	2	4	5	5	4	3	4	2	3	2	2	3	4.83333	3	4	2.4	4.5	2.71429
1	45	16	3	6	6	7	6	7	5	6	3	3	4	3	3	1	1	1	1	1	1	3	3	3	3	3	3	3	4	2	1	4	3	2	2	2	3	6.16667	3.66667	1	3	3	2.42857
2	41	16	2	4	3	3	2	2	3	3	1	1	2	2	1	3	3	4	3	3	2	5	3	2	4	1	1	1	6	1	1	1	1	1	1	1	2	2.83333	1.66667	3	3	2.25	1.14286
1	66	34	1	3	3	4	4	3	4	3	4	3	5	5	4	3	4	5	4	3	3	4	5	4	3	5	4	4	4	4	4	4	3	3	3	2	4	3.5	4	3.66667	4.2	4	3.28571
1	49	15	2	4	4	5	4	3	4	4	3	4	4	4	3	3	3	3	4	3	3	3	3	3	4	4	3	3	5	3	4	3	2	3	3	3	3	4	3.66667	3.16667	3.4	3.5	3
1	43	25	2	5	4	5	5	5	5	4	4	5	4	6	6	3	3	2	3	3	3	6	6	7	6	6	4	4	4	4	2	3	1	1	2	3	3	4.83333	4.83333	2.83333	6.2	4	2.14286
1	52	27	3	6	6	6	6	6	6	5	4	1	5	3	4	4	4	6	4	5	5	3	3	2	2	3	4	5	5	5	5	4	4	4	3	3	4	6	3.66667	4.66667	2.6	4.75	3.85714
2	55	3	2	3	3	2	3	2	1	4	2	2	1	1	1	4	4	4	4	4	4	2	1	1	2	3	3	3	3	2	2	3	2	2	1	1	3	2.33333	1.83333	4	1.8	2.75	2
1	49	19	1	3	4	4	3	3	2	2	2	2	2	3	2	4	4	4	4	3	4	3	3	4	5	5	2	3	2	3	4	5	1	1	1	2	3	3.16667	2.16667	3.83333	4	2.5	2.42857
2	35	12	5	7	5	7	6	7	6	5	3	3	4	2	2	4	4	4	4	4	3	6	6	4	2	6	2	5	3	2	4	4	4	5	3	5	5	6.33333	3.16667	3.83333	4.8	3	4.28571
1	39	10	2	6	6	5	6	4	5	3	2	2	3	2	4	5	5	5	4	5	4	4	3	2	2	4	6	5	6	6	4	4	3	4	2	3	4	5.33333	2.66667	4.66667	3	5.75	3.42857
2	40	18	1	4	3	3	4	4	4	4	1	1	1	1	1	3	3	5	5	5	4	5	5	5	6	4	4	3	3	5	1	1	5	1	1	2	2	3.66667	1.5	4.16667	5	3.75	1.85714
1	26	3	1	6	5	4	4	5	5	6	5	5	5	4	5	5	4	4	3	4	5	5	4	5	7	6	7	7	3	5	3	4	1	4	5	5	3	4.83333	5	4.16667	5.4	5.5	3.57143
2	26	6	2	5	5	4	5	4	5	5	4	3	5	3	3	5	6	6	5	5	4	2	2	2	1	5	3	4	5	2	4	4	2	4	2	3	2	4.66667	3.83333	5.16667	2.4	3.5	3
2	36	5	2	6	7	7	7	7	7	7	6	6	6	6	6	6	7	6	6	6	6	5	4	7	6	7	5	7	6	5	2	5	5	4	5	4	3	6.83333	6.16667	6.16667	5.8	5.75	4
1	59	37	1	4	4	6	6	6	6	3	2	2	2	2	2	4	5	5	5	5	5	2	2	2	2	2	6	6	6	6	3	4	2	4	4	4	3	5.33333	2.16667	4.83333	2	6	3.42857
1	51	25	4	3	3	5	3	4	5	6	3	3	4	2	2	2	2	4	2	2	2	4	3	2	5	5	4	5	7	4	2	3	2	4	3	3	4	3.83333	3.33333	2.33333	3.8	5	3
1	38	9	2	5	4	4	4	4	4	4	3	3	4	4	3	4	3	4	4	4	4	3	3	3	3	4	4	4	4	4	4	3	3	3	2	3	4	4.16667	3.5	3.83333	3.2	4	3.14286
1	64	46	1	6	6	7	7	6	6	6	3	4	4	5	5	5	6	6	6	6	6	3	3	3	2	2	6	5	6	6	3	4	4	4	4	4	1	6.33333	4.5	5.83333	2.6	5.75	3.42857
1	38	15	2	3	3	3	3	3	3	4	2	2	3	3	3	4	4	5	3	3	3	4	4	4	4	3	3	3	3	2	1	3	1	2	1	1	1	3	2.83333	3.66667	3.8	2.75	1.42857
2	27	3	1	6	6	6	5	6	4	2	4	2	5	2	6	6	6	6	7	7	6	5	3	3	5	5	5	3	4	3	4	4	2	4	3	4	4	5.5	3.5	6.33333	4.2	3.75	3.57143
2	28	3	1	4	4	4	5	5	4	3	3	3	4	3	4	4	4	5	4	3	4	4	4	4	4	5	4	4	4	2	2	3	1	1	1	2	2	4.33333	3.33333	4	4.2	3.5	1.71429
2	26	6	1	5	5	5	5	5	6	3	3	3	4	2	4	5	5	5	5	5	5	3	2	2	2	2	4	4	4	4	3	4	3	4	3	3	4	5.16667	3.16667	5	2.2	4	3.42857
2	26	2	1	2	2	2	3	3	2	3	3	2	3	4	3	3	3	3	3	3	2	2	4	3	3	3	4	4	3	3	4	3	4	3	3	2	3	2.33333	3	2.83333	3	3.5	3.14286
1	35	10	2	5	5	6	6	6	6	5	3	4	5	2	2	4	3	2	1	1	2	5	5	3	2	4	3	3	5	4	3	4	4	5	5	5	5	5.66667	3.5	2.16667	3.8	3.75	4.42857
1	38	13	2	5	4	5	4	5	6	3	2	4	5	5	5	5	4	5	5	4	4	3	1	3	7	4	4	4	7	1	1	1	1	1	1	1	1	4.83333	4	4.5	3.6	4	1
2	35	15	2	6	4	5	6	5	4	2	4	4	4	3	2	6	5	6	6	6	4	2	2	2	1	1	4	6	6	6	4	4	4	5	4	3	5	5	3.16667	5.5	1.6	5.5	4.14286
1	55	28	3	4	4	4	4	3	3	6	3	2	4	3	6	1	2	1	1	1	1	5	5	5	5	5	5	5	5	3	3	2	2	2	2	2	3	3.66667	4	1.16667	5	4.5	2.28571
1	48	20	3	3	3	5	4	5	4	6	4	4	5	4	6	5	4	5	4	4	4	5	5	5	4	5	4	4	4	3	3	3	4	4	3	3	4	4	4.83333	4.33333	4.8	3.75	3.42857
2	38	14	2	3	4	3	5	4	3	3	2	1	3	2	1	5	4	5	4	5	5	2	3	2	2	2	4	6	6	4	4	4	3	4	3	3	4	3.66667	2	4.66667	2.2	5	3.57143
1	51	26	3	6	6	6	6	6	6	3	4	4	5	4	6	4	3	4	4	3	3	1	1	1	1	1	4	6	5	2	5	5	4	4	4	4	4	6	4.33333	3.5	1	4.25	4.28571
1	33	7	2	5	4	5	5	5	5	4	2	1	4	2	2	5	5	5	6	6	6	5	6	5	3	4	5	3	3	2	3	3	4	3	2	2	4	4.83333	2.5	5.5	4.6	3.25	3
2	37	17	1	6	6	6	6	6	5	4	1	1	1	1	1	5	3	4	4	4	4	2	3	3	3	4	5	4	6	4	5	3	3	4	4	4	5	5.83333	1.5	4	3	4.75	4
1	53	29	4	4	4	4	6	6	6	3	3	3	3	3	4	4	5	5	5	5	5	4	4	3	3	5	5	5	5	5	4	4	4	2	4	3	4	5	3.16667	4.83333	3.8	5	3.57143
1	40	13	2	1	1	1	1	1	1	1	1	1	5	1	1	1	1	1	1	1	1	6	6	6	6	6	5	6	6	6	2	4	2	4	3	4	2	1	1.66667	1	6	5.75	3
1	37	7	3	2	2	2	2	3	3	3	3	4	3	3	2	5	4	5	4	5	4	7	6	7	6	7	3	3	2	1	1	2	1	1	1	1	1	2.33333	3	4.5	6.6	2.25	1.14286
2	26	1	1	6	4	4	6	5	5	3	1	1	6	2	1	2	2	3	1	1	1	5	2	2	4	5	5	2	5	4	3	4	3	2	1	3	4	5	2.33333	1.66667	3.6	4	2.85714
2	24	4	1	4	4	4	4	4	4	4	4	3	4	4	4	4	4	5	4	4	4	4	3	3	3	4	3	3	3	3	3	2	4	2	2	3	4	4	3.83333	4.16667	3.4	3	2.85714
2	27	4	1	5	4	5	5	3	3	4	3	2	3	2	3	4	4	5	4	4	3	5	4	4	5	3	5	5	5	3	2	3	2	1	2	1	4	4.16667	2.83333	4	4.2	4.5	2.14286
1	67	39	4	4	5	5	6	6	4	4	3	3	4	6	6	4	5	6	3	4	4	6	5	4	5	5	4	4	5	3	3	4	5	5	4	5	4	5	4.33333	4.33333	5	4	4.28571
1	44	10	3	3	3	4	3	5	4	3	3	3	3	2	4	2	2	2	1	2	2	1	1	1	1	1	4	4	4	2	2	3	2	3	1	1	2	3.66667	3	1.83333	1	3.5	2
1	56	34	3	6	6	6	6	5	5	4	4	3	4	4	3	4	5	5	4	4	4	5	3	3	3	3	5	6	5	3	4	4	3	2	2	2	3	5.66667	3.66667	4.33333	3.4	4.75	2.85714
1	43	15	1	3	3	2	4	4	3	6	4	3	3	2	2	3	3	4	4	3	3	7	7	7	4	7	4	4	4	4	1	3	3	3	1	3	3	3.16667	3.33333	3.33333	6.4	4	2.42857
1	41	20	2	4	4	4	4	4	4	4	4	3	5	4	4	4	3	3	3	3	3	5	3	6	6	4	3	3	6	3	2	2	2	2	1	2	3	4	4	3.16667	4.8	3.75	2
2	45	10	2	6	5	6	6	6	6	4	4	5	5	4	5	5	6	6	5	6	6	3	3	4	3	3	5	6	6	5	3	4	4	4	4	3	4	5.83333	4.5	5.66667	3.2	5.5	3.71429
1	35	3	2	4	5	6	5	6	5	5	4	5	6	5	5	3	2	3	3	1	2	6	5	5	6	6	3	4	5	4	4	4	1	5	3	2	3	5.16667	5	2.33333	5.6	4	3.14286
1	32	11	2	1	1	4	4	5	3	3	2	3	4	2	3	4	4	4	4	3	3	5	5	5	5	6	4	3	4	1	3	4	3	4	3	3	3	3	2.83333	3.66667	5.2	3	3.28571
1	37	14	2	4	4	3	4	3	3	5	4	2	5	2	1	6	6	7	6	6	5	2	2	2	2	2	6	5	5	4	4	4	4	4	3	2	4	3.5	3.16667	6	2	5	3.57143
2	41	20	2	2	2	2	2	2	2	3	1	1	1	1	1	1	1	4	1	1	1	2	2	2	2	2	3	2	4	4	1	2	1	1	1	1	1	2	1.33333	1.5	2	3.25	1.14286
2	37	10	1	4	4	4	4	4	4	4	4	2	2	2	4	3	3	3	3	3	3	2	2	3	3	4	3	3	6	4	3	3	2	2	1	2	3	4	3	3	2.8	4	2.28571
1	37	10	1	4	5	3	4	6	4	3	3	3	6	3	2	6	6	4	6	6	5	5	4	5	5	6	6	5	6	5	2	3	4	3	4	3	2	4.33333	3.33333	5.5	5	5.5	3
1	34	5	1	2	2	2	2	2	2	6	2	2	2	2	2	3	4	4	4	4	4	5	5	5	5	6	5	4	6	1	1	3	5	3	1	1	3	2	2.66667	3.83333	5.2	4	2.42857
2	29	5	1	4	4	6	5	5	4	6	3	3	3	2	3	4	5	5	4	3	4	6	6	7	6	6	6	4	6	4	3	4	3	4	3	3	3	4.66667	3.33333	4.16667	6.2	5	3.28571
1	38	12	4	4	4	4	5	4	5	3	2	4	4	1	2	4	2	3	1	1	2	5	4	5	6	5	6	4	6	3	3	4	3	2	2	3	3	4.33333	2.66667	2.16667	5	4.75	2.85714
1	37	13	2	4	4	3	4	5	3	6	2	1	1	1	1	2	2	2	3	3	2	5	3	4	5	5	4	4	5	3	2	3	1	1	1	2	1	3.83333	2	2.33333	4.4	4	1.57143
2	35	4	1	6	5	5	5	6	5	4	4	5	5	4	6	3	4	4	3	4	4	4	3	3	3	3	5	5	5	5	2	3	4	2	4	4	4	5.33333	4.66667	3.66667	3.2	5	3.28571
1	29	4	2	3	3	3	2	2	2	2	3	2	5	1	1	2	3	3	3	3	3	6	6	6	6	6	2	2	2	2	2	4	1	3	1	1	2	2.5	2.33333	2.83333	6	2	2
2	33	9	2	2	3	5	3	5	5	7	6	1	7	4	4	3	2	5	4	4	4	7	7	7	7	7	5	5	5	5	2	4	4	1	1	1	4	3.83333	4.83333	3.66667	7	5	2.42857
2	48	20	3	6	5	4	4	5	5	4	6	5	4	5	4	6	5	4	6	5	4	5	4	6	5	4	4	6	5	4	2	3	2	3	3	4	3	4.83333	4.66667	5	4.8	4.75	2.85714
1	38	15	2	5	5	6	5	5	5	2	2	4	5	3	3	6	6	6	6	6	6	5	2	2	2	2	5	6	5	5	3	3	3	2	2	2	3	5.16667	3.16667	6	2.6	5.25	2.57143
1	48	21	4	5	4	4	4	5	4	5	3	2	5	2	4	4	4	5	4	3	4	4	5	4	6	4	5	4	6	3	2	3	2	1	3	2	3	4.33333	3.5	4	4.6	4.5	2.28571
2	35	11	2	4	4	4	4	4	4	5	5	5	4	2	3	4	5	6	5	5	4	4	5	3	4	5	6	4	5	2	2	4	4	2	2	3	4	4	4	4.83333	4.2	4.25	3
1	53	28	3	5	5	5	4	5	5	4	3	4	4	4	4	3	3	5	4	3	3	4	4	4	4	3	5	5	5	4	4	4	3	4	4	3	4	4.83333	3.83333	3.5	3.8	4.75	3.71429
1	29	6	2	7	6	5	6	6	6	6	3	3	4	3	3	6	6	6	6	5	6	6	3	3	2	2	6	6	6	5	3	4	1	4	4	4	2	6	3.66667	5.83333	3.2	5.75	3.14286
1	35	6	2	3	3	5	3	7	4	5	3	2	4	6	2	2	1	1	1	1	1	5	5	4	5	3	2	2	7	4	1	4	4	2	1	2	4	4.16667	3.66667	1.16667	4.4	3.75	2.57143
1	36	11	3	4	4	3	4	4	3	5	2	1	5	4	3	4	5	5	5	4	4	5	5	5	5	4	4	3	4	3	3	4	2	1	2	2	3	3.66667	3.33333	4.5	4.8	3.5	2.42857
1	53	37	4	3	3	3	6	3	4	6	5	6	6	6	6	5	5	6	5	5	4	6	6	2	2	6	6	6	4	3	5	5	2	4	3	2	5	3.66667	5.83333	5	4.4	4.75	3.71429
1	35	10	3	6	5	6	5	4	5	3	3	2	2	2	2	3	4	4	4	3	4	4	4	4	4	4	4	4	5	4	4	4	3	3	3	2	4	5.16667	2.33333	3.66667	4	4.25	3.28571
1	49	20	4	4	3	3	4	4	4	3	2	2	3	2	2	4	3	5	3	4	3	3	3	3	3	3	4	4	4	3	3	3	2	2	2	3	2	3.66667	2.33333	3.66667	3	3.75	2.42857
1	42	19	3	4	4	4	4	5	4	5	2	2	4	3	2	4	4	5	5	4	4	3	3	3	3	3	3	3	3	3	3	3	3	3	3	3	3	4.16667	3	4.33333	3	3	3
2	33	10	1	3	3	4	4	3	3	5	4	2	4	1	2	3	4	5	4	4	4	5	4	4	6	4	4	3	5	3	2	2	3	2	1	2	3	3.33333	3	4	4.6	3.75	2.14286
1	42	14	3	2	4	4	3	5	2	4	2	2	5	3	3	3	2	6	2	4	2	6	7	7	4	5	4	4	4	4	1	4	4	1	2	2	4	3.33333	3.16667	3.16667	5.8	4	2.57143
1	52	25	4	4	5	5	4	4	4	5	4	4	5	4	4	4	3	4	3	4	4	2	4	3	3	5	3	4	5	5	2	3	2	2	2	3	3	4.33333	4.33333	3.66667	3.4	4.25	2.42857
1	46	20	3	7	6	6	6	6	6	5	5	3	4	4	4	4	2	2	2	1	2	3	2	2	2	2	5	4	4	4	3	3	1	2	1	1	3	6.16667	4.16667	2.16667	2.2	4.25	2
1	56	25	3	6	6	7	6	5	6	6	5	3	3	6	5	5	6	7	6	4	6	3	4	5	6	7	7	6	5	6	1	5	3	4	5	4	3	6	4.66667	5.66667	5	6	3.57143
2	48	25	1	5	5	5	6	3	5	2	3	3	3	3	2	4	5	5	4	5	5	2	2	2	2	2	5	5	5	2	4	4	3	2	2	2	4	4.83333	2.66667	4.66667	2	4.25	3
1	38	9	2	4	3	4	5	4	5	7	1	1	5	2	3	6	4	5	6	4	3	6	6	5	6	6	6	6	7	5	2	3	3	2	1	2	3	4.16667	3.16667	4.66667	5.8	6	2.28571
2	51	9	2	6	5	6	6	5	4	4	4	3	4	2	2	2	2	5	4	6	6	3	2	2	2	3	4	4	6	4	2	3	3	3	2	3	4	5.33333	3.16667	4.16667	2.4	4.5	2.85714
1	29	5	2	5	4	5	5	5	6	3	3	3	2	2	2	5	5	5	5	5	5	3	3	3	3	5	4	5	5	4	3	4	5	3	3	3	5	5	2.5	5	3.4	4.5	3.71429
2	30	7	1	6	6	5	5	2	4	4	2	1	1	2	1	4	5	5	6	4	5	2	2	2	2	1	4	4	5	1	2	3	2	2	1	1	4	4.66667	1.83333	4.83333	1.8	3.5	2.14286
2	47	18	2	4	4	4	4	4	4	4	4	4	4	2	4	4	4	4	4	4	4	2	2	2	2	2	4	4	4	4	3	3	3	3	3	3	3	4	3.66667	4	2	4	3
2	50	18	2	4	5	5	5	5	5	4	4	5	6	3	4	1	1	1	1	2	1	4	4	4	4	5	5	5	5	5	2	4	2	3	3	4	3	4.83333	4.33333	1.16667	4.2	5	3
